# Supplementary material for: Genetic Variations in the NRF2 Microsatellite Contribute to the Regulation of Bovine Sperm-Borne Antioxidant Capacity
Source: Cells. 2024 Sep 24;13(19):1601. doi: 10.3390/cells13191601 (PMC11482559; doi:10.3390/cells13191601)
Supplement: Supplementary file 1 [file cells-13-01601-s001.zip]

Archive with 1 entries (1 files):
- cells-3161675-supplementary.tif
